# Supplementary material for: Intraspecific and Intrageneric Genomic Variation across Three Sedum Species (Crassulaceae): A Plastomic Perspective
Source: Genes (Basel). 2024 Mar 31;15(4):444. doi: 10.3390/genes15040444 (PMC11049395; doi:10.3390/genes15040444)
Supplement: Supplementary file 1 [file genes-15-00444-s001.zip › Table S1.xls]

## Sheet: Sheet1
Table S1. Additional species used for phylogenetic tree
Genus	Species	Accession numbers	clade
Sedum	Sedum adolphii	NC_085688.1	Acre
Sedum	Sedum batesii	NC_085698.1	Acre
Sedum	Sedum bulbiferum	NC_065835.1	Acre
Sedum	Sedum clavatum	NC_085689.1	Acre
Sedum	Sedum emarginatum	NC_054184.1	Acre
Sedum	Sedum lineare	NC_052707.1	Acre
Sedum	Sedum morganianum	NC_085692.1	Acre
Sedum	Sedum multiceps	NC_085693.1	Acre
Sedum	Sedum oryzifolium	NC_027837.1	Acre
Sedum	Sedum pachyphyllum	OQ076666	Acre
Sedum	Sedum rubrotinctum	NC_085694.1	Acre
Sedum	Sedum sarmentosum	NC_023085.1	Acre
Sedum	Sedum sediforme	NC_085695.1	Acre
Sedum	Sedum tricarpum	MZ519883.1	Acre
Sedum	Sedum versadense	NC_085696.1	Acre
Graptopetalum	Graptopetalum amethystinum	NC_053950.1	Acre
Pachyphytum	Pachyphytum compactum	NC_053953.1	Acre
Rosularia	Rosularia alpestris	MN794333.1	Leucosedum
