# Supplementary material for: Intraspecific and Intrageneric Genomic Variation across Three Sedum Species (Crassulaceae): A Plastomic Perspective
Source: Genes (Basel). 2024 Mar 31;15(4):444. doi: 10.3390/genes15040444 (PMC11049395; doi:10.3390/genes15040444)
Supplement: Supplementary file 1 [file genes-15-00444-s001.zip › Table S2.xls]

## Sheet: Sheet1
Table S2. Reads coverage and depth of 16 Sedum samples that mapped to the assemble plastomes
species	voucher	Coverage	Depth
Sedum alfredii	CJ10	1	7103.41
	DQ04	1	7907.27
	JX12	1	2810.15
	JX25	1	2616.99
	NX04	1	7731.15
	ave	1	5633.79
Sedum plumbizincicola	JJ05	1	5239.31
	JJ08	1	7809.45
	QZ06	1	7889.65
	QZ09	1	7747.05
	ZT14	1	5207.03
	ZT19	1	4005.04
	ave	1	6316.26
Sedum japonicum	KL2884	1	7760.22
	KL2886	1	7895.94
	KL2887	1	7887.49
	KL2890	1	7897.33
	KL2891	1	7876.04
	ave	1	7863.4
