# Supplementary material for: Intraspecific and Intrageneric Genomic Variation across Three Sedum Species (Crassulaceae): A Plastomic Perspective
Source: Genes (Basel). 2024 Mar 31;15(4):444. doi: 10.3390/genes15040444 (PMC11049395; doi:10.3390/genes15040444)
Supplement: Supplementary file 1 [file genes-15-00444-s001.zip › Table S3.xls]

## Sheet: Sheet1
Table S3. Length statistics of overall regions and boundary genes in three Sedum species
species	voucher		LSC				IRB					SSC				IRA
			LSC	trnH	rps19		IRB	rps19	ycf1-fra	ndhF		SSC	ndhF	ycf1		IRA	ycf1	rps19-fra	trnH
Sedum alfredii	NC_064359		81731	71	169		25516	110	1091	34		16664	2183	4087		25516	1091	110	3
	CJ-10		81543	71	169		25535	110	1110	34		16666	2170	4089		25535	1110	110	3
	DQ-04		81758	71	169		25516	110	1091	34		16663	2183	4087		25516	1091	110	3
	JX-12		81723	71	169		25516	110	1091	34		16672	2183	4093		25516	1091	110	3
	JX-25		81730	71	169		25516	110	1091	34		16666	2183	4087		25516	1091	110	3
	NX-04		81668	71	169		25531	110	1091	34		16662	2183	4096		25531	1091	110	3
	max		81758	71	169		25535	110	1110	34		16672	2183	4096		25535	1110	110	3
	min		81543	71	169		25516	110	1091	34		16662	2170	4087		25516	1091	110	3
	ave		81692.2	71	169		25521.7	110	1094.17	34		16665.5	2180.83	4089.83		25521.7	1094.17	110	3
Sedum plumbizincicola	JJ-05		81596	73	171		25528	108	1091	34		16676	2189	4090		25528	1091	108	1
	JJ-08		81557	73	171		25528	108	1091	34		16675	2189	4090		25528	1091	108	1
	QZ-06		81653	71	169		25540	110	1101	44		16659	2179	4083		25540	1101	110	3
	QZ-09		81658	71	169		25530	110	1091	34		16676	2189	4090		25530	1091	110	3
	ZT-14		81346	71	169		25549	110	1110	53		16661	2170	4083		25549	1110	110	3
	ZT-19		81599	71	169		25556	110	1091	34		16676	2189	4090		25556	1091	110	3
	max		81658	73	171		25556	110	1110	53		16676	2189	4090		25556	1110	110	3
	min		81346	71	169		25528	108	1091	34		16659	2170	4083		25528	1091	108	1
	ave		81568.2	71.6667	169.667		25538.5	109.333	1095.83	38.8333		16670.5	2184.17	4087.67		25538.5	1095.83	109.333	2.33333
Sedum japonicum	MN185459		81598	71	169		25565	110	1137	59		16669	2158	4077		25565	1137	110	3
	KL2884		81585	71	169		25566	110	1137	59		16656	2158	4077		25566	1137	110	3
	KL2886		81585	71	169		25566	110	1137	59		16656	2158	4077		25566	1137	110	3
	KL2887		81585	71	169		25566	110	1137	59		16656	2158	4077		25566	1137	110	3
	KL2890		81585	71	169		25566	110	1137	59		16656	2158	4077		25566	1137	110	3
	KL2891		81585	71	169		25566	110	1137	59		16656	2158	4077		25566	1137	110	3
	max		81598	71	169		25566	110	1137	59		16669	2158	4077		25566	1137	110	3
	min		81585	71	169		25565	110	1137	59		16656	2158	4077		25565	1137	110	3
	ave		81587.2	71	169		25565.8	110	1137	59		16658.2	2158	4077		25565.8	1137	110	3
