# Supplementary material for: Intraspecific and Intrageneric Genomic Variation across Three Sedum Species (Crassulaceae): A Plastomic Perspective
Source: Genes (Basel). 2024 Mar 31;15(4):444. doi: 10.3390/genes15040444 (PMC11049395; doi:10.3390/genes15040444)
Supplement: Supplementary file 1 [file genes-15-00444-s001.zip › Table S4.xls]

## Sheet: Sheet1
Table S4. Distributions of the dispersed repeats classified by type and length
species	voucher	Type				length				Total
		Forward	Reverse	Palindromic		30-39	40-49	50-59
Sedum plumbizincicola	JJ-05	7	0	10		12	4	1		17
	JJ-08	7	0	10		12	4	1		17
	QZ-06	8	0	10		13	4	1		18
	QZ-09	8	0	10		13	4	1		18
	ZT-14	7	0	11		13	4	1		18
	ZT-19	10	0	12		17	4	1		22
Sedum alfredii	CJ-10	10	0	11		15	5	1		21
	NC_064359	9	0	11		14	5	1		20
	DQ-04	9	0	11		14	5	1		20
	JX-12	9	0	11		14	5	1		20
	JX-25	9	0	11		14	5	1		20
	NX-04	8	0	11		13	5	1		19
Sedum japonicum	KL2884	9	0	13		17	4	1		22
	KL2886	9	0	13		17	4	1		22
	KL2887	9	0	13		17	4	1		22
	KL2890	9	0	13		17	4	1		22
	KL2891	9	0	13		17	4	1		22
	MN185459	10	1	13		19	4	1		24
