# Supplementary material for: Intraspecific and Intrageneric Genomic Variation across Three Sedum Species (Crassulaceae): A Plastomic Perspective
Source: Genes (Basel). 2024 Mar 31;15(4):444. doi: 10.3390/genes15040444 (PMC11049395; doi:10.3390/genes15040444)
Supplement: Supplementary file 1 [file genes-15-00444-s001.zip › Table S5.xls]

## Sheet: Sheet1
Table S5. Distributions of the SSRs classified by type and length
Species	Repeats	5	6	7	8	9	10	11	12	13	14	15	16	17	18	19	total
S. plumbizincicola	A	-	-	-	-	-	31	26	16	8	2	7	-	-	-	1	91
	T	-	-	-	-	-	74	16	10	2	3	-	-	-	-	-	105
	AT	-	5	-	1	-	-	-	-	-	-	-	-	-	-	-	6
	TA	-	5	-	-	-	-	-	-	-	-	-	-	-	-	-	5
S. alfredii	A	-	-	-	-	-	39	25	3	11	11	15	2	4	1	-	111
	T	-	-	-	-	-	58	29	20	1	2	3	1	-	-	-	114
	AT	-	2	-	2	-	-	1	-	-	-	-	-	-	-	-	5
	TA	-	10	2	1	-	-	-	-	-	-	-	-	-	-	-	13
S. japonicum	A	-	-	-	-	-	46	13	1	12	-	6	-	6	-	-	84
	T	-	-	-	-	-	41	35	7	-	-	-	-	-	-	-	83
	AT	-	1	-	-	5	-	-	-	-	-	-	-	-	-	-	6
	TA	-	1	-	-	-	6	-	-	-	-	-	-	-	-	-	7
note: -, there is no repeat meet the conditions in both length and type
