# Supplementary material for: Intraspecific and Intrageneric Genomic Variation across Three Sedum Species (Crassulaceae): A Plastomic Perspective
Source: Genes (Basel). 2024 Mar 31;15(4):444. doi: 10.3390/genes15040444 (PMC11049395; doi:10.3390/genes15040444)
Supplement: Supplementary file 1 [file genes-15-00444-s001.zip › Table S6.xls]

## Sheet: Sheet1
Table S6. RSCU values statistic of 18 plastomes
Species	Voucher	Phe	Phe	Leu	Leu	Leu	Leu	Leu	Leu	Ile	Ile	Ile	Met	Val	Val	Val	Val	Ser	Ser	Ser	Ser	Pro	Pro	Pro	Pro	Thr	Thr	Thr	Thr	Ala	Ala	Ala	Ala	Tyr	Tyr	His	His	Gln	Gln	Asn	Asn	Lys	Lys	Asp	Asp	Glu	Glu	Cys	Cys
		UUU	UUC	UUA	UUG	CUU	CUC	CUA	CUG	AUU	AUC	AUA	AUG	GUU	GUC	GUA	GUG	UCU	UCC	UCA	UCG	CCU	CCC	CCA	CCG	ACU	ACC	ACA	ACG	GCU	GCC	GCA	GCG	UAU	UAC	CAU	CAC	CAA	CAG	AAU	AAC	AAA	AAG	GAU	GAC	GAA	GAG	UGU	UGC
S. plumbizincicola	JJ-05	1.4	0.6	2.05	1.12	1.26	0.33	0.84	0.41	1.49	0.55	0.96	1	1.53	0.47	1.47	0.53	1.67	0.87	1.18	0.62	1.49	0.85	1.06	0.6	1.71	0.68	1.22	0.4	1.79	0.56	1.22	0.43	1.64	0.36	1.5	0.5	1.56	0.49	1.54	0.46	1.57	0.43	1.6	0.4	1.51	0.49	1.48	0.52
	JJ-08	1.4	0.6	2.05	1.12	1.26	0.33	0.84	0.41	1.49	0.55	0.96	1	1.53	0.47	1.47	0.53	1.67	0.88	1.18	0.62	1.49	0.84	1.06	0.6	1.71	0.68	1.22	0.4	1.79	0.56	1.22	0.43	1.64	0.36	1.5	0.5	1.56	0.49	1.54	0.46	1.57	0.43	1.6	0.4	1.51	0.49	1.48	0.52
	QZ-06	1.39	0.61	2.05	1.11	1.26	0.33	0.84	0.41	1.49	0.55	0.95	1	1.53	0.47	1.47	0.53	1.67	0.87	1.18	0.62	1.5	0.85	1.05	0.6	1.71	0.68	1.21	0.4	1.79	0.56	1.22	0.43	1.64	0.36	1.5	0.5	1.56	0.49	1.54	0.46	1.57	0.43	1.6	0.4	1.51	0.49	1.48	0.52
	QZ-09	1.4	0.6	2.05	1.13	1.26	0.33	0.84	0.41	1.49	0.55	0.95	1	1.53	0.47	1.47	0.53	1.67	0.87	1.17	0.63	1.49	0.85	1.05	0.6	1.71	0.68	1.21	0.4	1.79	0.56	1.22	0.43	1.64	0.36	1.5	0.5	1.56	0.48	1.54	0.46	1.57	0.43	1.59	0.41	1.52	0.48	1.48	0.52
	ZT-14	1.39	0.61	2.04	1.12	1.26	0.33	0.85	0.41	1.49	0.55	0.96	1	1.52	0.47	1.47	0.53	1.67	0.86	1.19	0.62	1.5	0.85	1.05	0.6	1.71	0.67	1.21	0.4	1.79	0.56	1.21	0.43	1.64	0.36	1.5	0.5	1.56	0.49	1.54	0.46	1.57	0.43	1.6	0.4	1.51	0.49	1.47	0.53
	ZT-19	1.4	0.6	2.05	1.12	1.25	0.32	0.84	0.42	1.49	0.55	0.95	1	1.52	0.47	1.47	0.53	1.66	0.87	1.17	0.63	1.49	0.85	1.05	0.61	1.72	0.67	1.21	0.4	1.79	0.56	1.22	0.43	1.64	0.36	1.49	0.51	1.56	0.48	1.54	0.46	1.57	0.43	1.59	0.41	1.52	0.48	1.49	0.51
S. alfredii	NC_064359	1.4	0.6	2.06	1.12	1.26	0.33	0.83	0.41	1.48	0.56	0.96	1	1.53	0.46	1.48	0.53	1.64	0.88	1.18	0.64	1.5	0.83	1.06	0.6	1.72	0.68	1.2	0.4	1.81	0.55	1.21	0.43	1.64	0.36	1.5	0.5	1.56	0.48	1.53	0.47	1.57	0.43	1.59	0.41	1.52	0.48	1.48	0.52
	CJ-10	1.4	0.6	2.06	1.11	1.26	0.33	0.84	0.41	1.49	0.56	0.96	1	1.53	0.47	1.48	0.52	1.65	0.88	1.17	0.63	1.49	0.84	1.06	0.6	1.72	0.67	1.2	0.4	1.8	0.56	1.21	0.43	1.64	0.36	1.5	0.5	1.56	0.48	1.54	0.46	1.56	0.44	1.6	0.4	1.52	0.48	1.47	0.53
	DQ-04	1.41	0.59	2.06	1.11	1.26	0.33	0.84	0.41	1.48	0.56	0.96	1	1.53	0.46	1.48	0.53	1.65	0.87	1.18	0.63	1.51	0.83	1.06	0.59	1.72	0.68	1.21	0.4	1.8	0.55	1.22	0.42	1.64	0.36	1.5	0.5	1.56	0.48	1.53	0.47	1.57	0.43	1.59	0.41	1.52	0.48	1.48	0.52
	JX-12	1.4	0.6	2.06	1.12	1.26	0.33	0.83	0.41	1.48	0.56	0.96	1	1.53	0.46	1.48	0.53	1.65	0.87	1.18	0.63	1.5	0.83	1.06	0.6	1.72	0.68	1.2	0.4	1.81	0.55	1.22	0.42	1.64	0.36	1.5	0.5	1.56	0.48	1.54	0.46	1.57	0.43	1.59	0.41	1.52	0.48	1.48	0.52
	JX-25	1.4	0.6	2.06	1.12	1.26	0.33	0.83	0.41	1.48	0.56	0.96	1	1.53	0.46	1.48	0.53	1.64	0.88	1.18	0.64	1.5	0.83	1.06	0.6	1.72	0.68	1.2	0.4	1.81	0.55	1.22	0.42	1.64	0.36	1.5	0.5	1.56	0.48	1.53	0.47	1.57	0.43	1.59	0.41	1.52	0.48	1.48	0.52
	NX-04	1.4	0.6	2.07	1.11	1.26	0.33	0.83	0.41	1.48	0.56	0.96	1	1.52	0.46	1.5	0.52	1.65	0.88	1.17	0.63	1.5	0.83	1.08	0.59	1.73	0.67	1.21	0.4	1.81	0.56	1.22	0.42	1.64	0.36	1.49	0.51	1.56	0.48	1.54	0.46	1.57	0.43	1.6	0.4	1.52	0.48	1.48	0.52
S. japonicum	KL2884	1.4	0.6	2.05	1.12	1.26	0.33	0.84	0.4	1.49	0.56	0.96	1	1.52	0.46	1.49	0.53	1.66	0.86	1.17	0.64	1.51	0.82	1.07	0.6	1.73	0.66	1.21	0.4	1.82	0.56	1.2	0.43	1.64	0.36	1.49	0.51	1.56	0.48	1.54	0.46	1.57	0.43	1.6	0.4	1.52	0.48	1.49	0.51
	KL2886	1.4	0.6	2.05	1.12	1.26	0.33	0.84	0.4	1.49	0.56	0.96	1	1.52	0.46	1.49	0.53	1.66	0.86	1.17	0.64	1.51	0.82	1.07	0.6	1.73	0.66	1.21	0.4	1.82	0.56	1.2	0.43	1.64	0.36	1.49	0.51	1.56	0.48	1.54	0.46	1.57	0.43	1.6	0.4	1.52	0.48	1.49	0.51
	KL2887	1.4	0.6	2.05	1.12	1.26	0.33	0.84	0.4	1.49	0.56	0.96	1	1.52	0.46	1.49	0.53	1.66	0.86	1.17	0.64	1.51	0.82	1.07	0.6	1.73	0.66	1.21	0.4	1.82	0.56	1.2	0.43	1.64	0.36	1.49	0.51	1.56	0.48	1.54	0.46	1.57	0.43	1.6	0.4	1.52	0.48	1.49	0.51
	KL2890	1.4	0.6	2.05	1.12	1.26	0.33	0.84	0.4	1.49	0.56	0.96	1	1.52	0.46	1.49	0.53	1.66	0.86	1.17	0.64	1.51	0.82	1.07	0.6	1.73	0.66	1.21	0.4	1.82	0.56	1.2	0.43	1.64	0.36	1.49	0.51	1.56	0.48	1.54	0.46	1.57	0.43	1.6	0.4	1.52	0.48	1.49	0.51
	KL2891	1.4	0.6	2.05	1.12	1.26	0.33	0.84	0.4	1.49	0.56	0.96	1	1.52	0.46	1.49	0.53	1.66	0.86	1.17	0.64	1.51	0.82	1.07	0.6	1.73	0.66	1.21	0.4	1.82	0.56	1.2	0.43	1.64	0.36	1.49	0.51	1.56	0.48	1.54	0.46	1.57	0.43	1.6	0.4	1.52	0.48	1.49	0.51
	MN185459	1.4	0.6	2.05	1.12	1.26	0.33	0.84	0.4	1.49	0.55	0.96	1	1.52	0.46	1.49	0.53	1.66	0.86	1.17	0.64	1.51	0.82	1.07	0.6	1.73	0.66	1.21	0.4	1.82	0.56	1.2	0.43	1.64	0.36	1.49	0.51	1.56	0.48	1.54	0.46	1.57	0.43	1.6	0.4	1.52	0.48	1.49	0.51
[truncated: 13 more columns]
