# Supplementary material for: Intraspecific and Intrageneric Genomic Variation across Three Sedum Species (Crassulaceae): A Plastomic Perspective
Source: Genes (Basel). 2024 Mar 31;15(4):444. doi: 10.3390/genes15040444 (PMC11049395; doi:10.3390/genes15040444)
Supplement: Supplementary file 1 [file genes-15-00444-s001.zip › Table S7.xls]

## Sheet: Sheet1
Figure S7. Specific codon aversion motifs only seperate S.alfredii and S.plumbizincicola
Species	Voucher	ccsA	ndhH	paf1	petD	psaB	psbA	rpl16		rpoA	rps2	rps8	rps18
S. alfredii	NC_064359	AAC	GTG		ACC	CGG	AAA		CAG	AGC		CCC
	CJ-10	AAC	GTG		ACC	CGG	AAA		CAG	AGC		CCC
	DQ-04	AAC	GTG		ACC	CGG	AAA		CAG	AGC		CCC
	JX-12	AAC	GTG		ACC	CGG	AAA		CAG	AGC		CCC
	JX-25	AAC	GTG		ACC	CGG	AAA		CAG	AGC		CCC
	NX-04	AAC	GTG		ACC	CGG	AAA		CAG	AGC		CCC
S. plumbizincicola	JJ-05			CCT				AAG			CTC		GTA
	JJ-08			CCT				AAG			CTC		GTA
	QZ-06			CCT				AAG			CTC		GTA
	QZ-09			CCT				AAG			CTC		GTA
	ZT-14			CCT				AAG			CTC		GTA
	ZT-19			CCT				AAG			CTC		GTA
