# Supplementary material for: Intraspecific and Intrageneric Genomic Variation across Three Sedum Species (Crassulaceae): A Plastomic Perspective
Source: Genes (Basel). 2024 Mar 31;15(4):444. doi: 10.3390/genes15040444 (PMC11049395; doi:10.3390/genes15040444)
Supplement: Supplementary file 1 [file genes-15-00444-s001.zip › Table S8.xls]

## Sheet: Sheet1
Figure S8. Variable codon aversion motifs in intraspecies level
Species	Voucher	matK						atpB		atpI		ndhG			ndhJ			pafII			rpl22			rpoA		rpl20		rps3				rps4		rps8			rps18
S. alfredii	NC_064359																												GGG					CAC	TCG
	CJ-10															AGG										AGG				ACC				CAC
	DQ-04							CAC																		AGG								CAC	TCG
	JX-12																									AGG			GGG					CAC	TCG
	JX-25																												GGG					CAC	TCG
	NX-04	GCG	GCC	GGC	GGC	ACG																				AGG									TCG
S. plumbizincicola	JJ-05				CGG					TGC		GCG	CTG					CTA			CTA	TCA						CAC									CGG
	JJ-08				CGG					TGC		GCG	CTG								CTA	TCA						CAC									CGG
	QZ-06				CGG					TGC			CTG					CTA			CTA	TCA						CAC									CGG
	QZ-09									TGC			CTG					CTA			CTA	TCA						CAC									CGG
	ZT-14				CGG								CTG		TCG			CTA	TCG					TCC				CAC				GCA					CGG
	ZT-19									TGC								CTA				TCA
